# Supplementary material for: Association of metformin, aspirin, and cancer incidence with mortality risk in adults with diabetes
Source: JNCI Cancer Spectr. 2023 Mar 1;7(2):pkad017. doi: 10.1093/jncics/pkad017 (PMC10042437; doi:10.1093/jncics/pkad017)
Supplement: pkad017_Supplementary_Data [file pkad017_supplementary_data.zip]

Archive with 2 entries (2 files):
- SUPPLEMENTARY MATERIAL_SOrchard 12Dec 2022 (1).pdf
- McNeil_2018_-Primary-Supplement._Disability free survival._ASPREE Investigators.docx
